# Supplementary material for: Precision Killing of M2 Macrophages with Phage-Displayed Peptide-Photosensitizer Conjugates
Source: Cancers (Basel). 2023 Mar 28;15(7):2009. doi: 10.3390/cancers15072009 (PMC10093000; doi:10.3390/cancers15072009)
Supplement: Supplementary file 1 [file cancers-15-02009-s001.zip]

Archive with 1 entries (1 files):
- cancers-2315887-supplementary.pdf
